# Supplementary material for: High-Resolution LC-MS Simultaneous Quantification of Forty-Six Compounds from Jatropha podagrica Fruit Recommends Four Top Antioxidant Contributors as Q-Markers
Source: Molecules. 2025 Feb 5;30(3):722. doi: 10.3390/molecules30030722 (PMC11821128; doi:10.3390/molecules30030722)
Supplement: Supplementary file 1 [file molecules-30-00722-s001.zip › Supplementary data S3.xlsx]

## Sheet: Quantification of compounds
	Table S1. Quantification of compounds
	Name	Regression equation	Linear range（μg/mL）	R	RT (Expected)	RT (Measured)	RT (Delta)	Area	semi-quantification（μg/g, mean ± SD, n=3)
								Mean ± SD (n=3)
	betaine (1)	y = 37060581218.768 x	0.0 ~ 30.0	0.949	0.45	0.51	-0.06	21888703.8 ± 1663146.63223558	0.20 ± 0.01
	quinic acid (2)	y = 37552704799.650 x	0.0 ~ 30.0	0.997	0.55	0.53	0.02	1985628621.0023 ± 24932898.37	18.29 ± 0.30
	D-gluconic acid (3)	y = 18454843673.750 x - 58768402.653	1.0 ~ 30.0	0.998	0.51	0.53	-0.02	3252245100.44155 ± 27401252.44	62.20 ± 0.28
	malic acid (4)	y = 12292025822.259 x - 26425878.859	1.0 ~ 30.0	0.999	0.58	0.56	0.02	1901304471.88 ± 51357279.79	54.03 ± 1.23
	sucrose (5)	y = 769447757.917 x + 21252771.938	1.0 ~ 30.0	0.997	0.53	0.59	-0.06	744952723.3 ± 28170985.7	325.32 ± 11.46
	pyroglutamic acid (6)	y = 6433299757.264 x + 15993937.215	1.0 ~ 30.0	0.964	0.69	0.67	0.02	564333238.7 ± 168486996.9	29.50 ± 9.17
	gallic acid (7)	y = 18502609025.905 x - 5937626.237	1.0 ~ 30.0	0.991	0.86	0.75	0.11	5639780386 ± 13502134.49	104.57 ± 0.14
	L-phenylalanine (8)	y = 804045277.324 x - 338193.353	1.0 ~ 30.0	0.998	1.16	1.17	-0.01	47250999.36 ± 2997095.205	20.48 ± 1.37
	protocatechuic acid (9)	y = 16163444423.142 x - 29269746.848	1.0 ~ 30.0	0.999	1.6	1.53	0.07	32507181.65 ± 1716346.565	1.32 ± 0.04
	3,4-dihydroxybenzaldehyde (10)	y = 97333006259.036 x - 1878084.587	1.0 ~ 30.0	0.992	2.33	2.32	0.01	42390993.59 ± 407208.6192	0.16 ± 0.00
	(-)-catechin (11)	y = 11539022373.632 x - 2774728.950	1.0 ~ 30.0	0.998	2.92	2.84	0.08	166040069.9 ± 1376421.766	5.06 ± 0.06
	caffeine (12)	y = 116394069261.774 x	0.0 ~ 30.0	0.979	5.45	5.36	0.09	38809215.3 ± 44646719.18	0.12 ± 0.13
	fraxin (13)	y = 36988612091.251 x + 133184209.254	1.0 ~ 30.0	0.933	6.87	6.82	0.05	3699647380 ± 126357288	33.35 ± 1.06
	(-)-epicatechin (14)	y=15427167262.5 x	0.0 ~ 30.0	0.986	7.48	7.26	0.22	147171106.2 ± 848697.5626	3.30 ± 0.01
	fraxetin (15)	y = 35769156508.708 x - 22897351.620	1.0 ~ 30.0	0.995	7.7	7.55	0.15	265669011.1 ± 5587466.999	2.79 ± 0.04
	corilagin (16)	y = 16111165974.570 x - 23227291.442	1.0 ~ 30.0	0.999	7.78	7.58	0.2	8761263295 ± 292999642.1	189.21 ± 5.61
	ethyl gallate (17)	y = 81950468990.028 x - 132750049.556	1.0 ~ 30.0	0.999	8.03	7.79	0.24	18073315.11 ± 1280885.53	0.64 ± 0.01
	scopoletin (18)	y = 15656277750.891 x - 25580639.634	1.0 ~ 30.0	0.999	8.41	8.31	0.1	36108849.03 ± 1497127.87	1.36 ± 0.03
	ferulic acid (19)	y = 1856167069.194 x - 1113509.538	1.0 ~ 30.0	0.994	8.71	8.62	0.09	8448627.57 ± 584828.57	1.78 ± 0.12
	Orientin (20)	y = 9908902342.966 x - 13101724.517	1.0 ~ 30.0	0.999	8.76	8.78	-0.02	691334 ± 172461.43	0.48 ± 0.01
	schaftoside (21)	y = 32785213153.008 x - 20296384.123	1.0 ~ 30.0	0.996	8.88	8.84	0.04	2241975974 ± 13256678.74	23.87 ± 0.23
	isoorientin (22)	y = 9146277473.944 x + 35110815.649	1.0 ~ 30.0	0.926	8.86	8.86	0.001	3288652200 ± 25581983	123.05 ± 1.42
	coniferaldehyde (23)	y = 10188807023.971 x - 16805436.415	1.0 ~ 30.0	0.998	9.09	8.99	0.1	21914268 ± 1141447.05	1.31 ± 0.04
	isoschaftoside (24)	y = 47586641822.065 x - 39465042.154	1.0 ~ 30.0	0.996	9.24	9.12	0.12	526300697.1±18778034.03	4.11 ± 0.12
	vitexin (25)	y = 31755574700.182 x - 44433321.733	1.0 ~ 30.0	0.999	9.16	9.15	0.01	784067105.4 ± 12375711.3	9.03 ± 0.17
	neoeriocitrin (26)	y = 27385157140.792 x - 5727433.587	1.0 ~ 30.0	0.994	9.17	9.15	0.02	64037801.8 ± 1121150.551	0.88 ± 0.02
	indole-3-acetic acid (27)	y = 13968439009.647 x - 83459119.380	1.0 ~ 30.0	0.982	8.93	9.2	-0.27	45921030.06 ± 4699571.949	3.20 ± 0.13
	isovitexin (28)	y = 33776595012.166 x + 48318442.036	1.0 ~ 30.0	0.981	9.39	9.32	0.07	654246982.1 ± 865755.429	6.21 ± 0.03
	aromadendrin (29)	y = 92592607642.356 x - 89830946.653	1.0 ~ 30.0	0.998	9.35	9.36	0.01	18180137.94 ± 3716437.767	0.40 ± 0.01
	scoparone (30)	y = 394942732914.909 x	0.0 ~ 30.0	0.971	9.37	9.37	0.001	212853494.58 ± 5553626.9	0.19 ± 0.00
	ellagic acid (31)	y = 23308635853.000 x + 33039315.585	1.0 ~ 30.0	0.983	9.52	9.45	0.07	4673435655 ± 54593780.82	68.87 ± 1.07
	naringin (32)	y = 34012744212.961 x - 60768320.622	1.0 ~ 30.0	0.999	9.76	9.64	0.12	120140613.8 ± 3541568.42	1.84 ± 0.04
	(±)-balanophonin (33)	y = 4880952223.687 x	0.0 ~ 30.0	0.994	10.4	10.37	0.03	18441893.24 ± 55421.59	1.31 ± 0.01
	S-naringenin (34)	y = 50439054315.237 x	0.0 ~ 30.0	0.917	10.93	10.86	0.07	40266870.7 ± 552393.85	0.28 ± 0.00
	luteolin (35)	y = 105572172414.999 x + 112877150.114	1.0 ~ 30.0	0.987	10.97	10.86	0.11	207712693.6 ± 20673063.94	0.31 ± 0.07
	Kaempferol (36)	y = 170525008582.779 x	0.0 ~ 30.0	0.966	11.36	11.27	0.09	16737433.24 ± 1593584.588	0.03 ± 0.00
	apigenin (37)	y = 104394038996.284 x	0.0 ~ 30.0	0.98	11.46	11.41	0.05	18858747.2 ± 391635.5	0.06 ± 0.00
	6-gingerol (38)	y = 4476062494.625 x + 24377570.262	1.0 ~ 30.0	0.989	12.91	12.75	0.16	576542956.6 ± 2059.965	42.67 ± 0.16
	Curcumol (39)	y = 1633011179.333 x	0.0 ~ 30.0	0.995	14.17	14.22	-0.05	3053859.86 ± 376958.179	0.65 ± 0.08
	α-linolenic acid (40)	y = 2541827426.604 x - 6999293.752	1.0 ~ 30.0	0.999	15.08	15.11	0.03	144444901.3 ± 12925465.73	20.61 ± 1.84
	linoleic acid (41)	y = 8943454870.020 x + 7085885.575	1.0 ~ 30.0	0.988	15.39	15.36	0.03	418671899.2 ± 9105081.16	15.92 ± 0.29
	phillygenin (42)	y = 169576983.987 x + 1463103.562	1.0 ~ 30.0	0.983	15.59	15.54	0.05	15948634.11 ± 4638362.55	29.53 ± 9.35
	palmitic acid (43)	y = 2841792515.111 x	0.0 ~ 30.0	0.991	15.48	15.56	0.08	2230185.15 ± 236095.4	0.27 ± 0.03
	oleic acid (44)	y = 4808799438.889 x	0.0 ~ 30.0	0.964	15.63	15.62	0.01	262567594.4 ± 38866961.72	18.89 ± 2.87
	ethyl Stearate (45)	y = 20565125138.134 x	0.0 ~ 30.0	0.929	16.2	16.15	0.05	35078804.98± 3771032.07	0.59 ± 0.07
	(+)-4-cholesten-3-one(46)	y = 699889072.074 x - 3181496.176	1.0 ~ 30.0	0.992	16.71	16.77	-0.06	71928128 ± 7511123.90	37.13 ± 3.85
	* Note: Most compounds were analyzed at four concentration levels (1, 2, 10, and 30 μg/mL) to construct calibration curves. The compounds with linear range 0.0 ~ 30.0μg/mL were forced to pass through the coordinate origin (0, 0) using blank control group.

## Sheet: A typical linear regression cur
		Figure S47. A typical linear regression curve (taking gallic acid as the example). Typical chromatographic diagrams of standard gallic acid with four different contents. (A) One of chromatographic diagrams with a content of 0.003 μg. (B) One of chromatographic diagrams with a content of 0.006 μg. (C) One of chromatographic diagrams with a content of 0.030 μg. (D) One of chromatographic diagrams w…
